# Supplementary material for: Changes of microbial and metabolome of the equine hindgut during oligofructose-induced laminitis
Source: BMC Vet Res. 2021 Jan 6;17:11. doi: 10.1186/s12917-020-02686-9 (PMC7789226; doi:10.1186/s12917-020-02686-9)
Supplement: Supplementary file 1 — Additional file 1: Table S1. Relative abundance of all phyla in the fecal microbiota between healthy and laminitis horses. (XLS 28 kb) [file 12917_2020_2686_MOESM1_ESM.xls]

## Sheet: Table S1
Taxonomy	Firmicutes	Bacteroidetes	Proteobacteria	Kiritimatiellaeota	Spirochaetes	Actinobacteria	Fibrobacteres	Euryarchaeota	Tenericutes	Fusobacteria	Others
Control1	0.350057	0.39723	0.0250636	0.0502881	0.0373907	0.0024274	0.0450677	0.029392	0.025941	0.000160852	0.0369813
Control2	0.33172	0.395797	0.0333109	0.0409587	0.0473196	0.00257363	0.0551721	0.0293481	0.0277104	0.000672652	0.0354166
Control3	0.437107	0.395797	0.055757	0.0127804	0.0461937	0.00217881	0.00283684	0.000877373	0.0287193	0.000263212	0.017489
Control4	0.651771	0.187509	0.0778376	0.0212324	0.0135408	0.00356798	0.00375808	0.000380195	0.0210423	2.92e-05	0.0193314
Control5	0.540622	0.256558	0.0129412	0.0501711	0.0269207	0.00286608	0.00783786	0.0116983	0.042728	0.000175475	0.0474805
Control6	0.492308	0.383339	0.0219343	0.0161875	0.0111865	0.00270523	0.0256778	0.000438686	0.0233235	1.46e-05	0.0228848
Control7	0.590574	0.202936	0.11283	0.0215541	0.018381	0.00304156	0.00665341	0.000277835	0.0219051	0	0.0218466
Control8	0.371991	0.431506	0.00836429	0.027608	0.0675431	0.00315854	0.00156465	0.039511	0.0150031	0.000248589	0.033501
Control9	0.327289	0.398576	0.0276811	0.130246	0.0207206	0.0020472	0.0102799	0.0437516	0.0139356	5.85e-05	0.0254146
Control10	0.38986	0.22914	0.163323	0.0521744	0.0313661	0.0032609	0.0357822	0.0117568	0.0413242	0.000219343	0.0417922
Lam1	0.559237	0.0572486	0.336633	0.00583453	0.0228117	0.00674115	0.000160852	0.00200333	0.00329015	2.92e-05	0.00601
Lam2	0.236715	0.637762	0.0133361	0.0138479	0.0552306	0.00252976	0.00476706	0.0148715	0.00576141	2.92e-05	0.0151493
Lam3	0.479192	0.35054	0.00586377	0.0168602	0.0279882	0.00304156	0.00257363	0.00937326	0.0376393	8.77e-05	0.0668412
Lam4	0.666057	0.232986	0.0358114	0.00096511	0.00238353	0.0588425	0.000146229	0.000190097	0.000614161	0	0.00200333
Lam5	0.626239	0.0508584	0.28636	0.00751616	0.0132483	0.00523499	0.000263212	0.00252976	0.00279297	5.85e-05	0.00489866
Lam6	0.702322	0.208274	0.0301231	0.0013453	0.00381657	0.0472758	0.000175475	0.000526424	0.00103822	0.000745767	0.00435762
Lam7	0.894262	0.0365718	0.0347147	0.00257363	0.00435762	0.0172989	0.000190097	0.000701898	0.0027491	0.00105285	0.00552745
Lam8	0.714196	0.139751	0.0114643	0.0109964	0.0231919	0.00541046	0.000248589	0.0186734	0.0280759	0.0249466	0.0230457
Lam9	0.747083	0.109218	0.00576141	0.0121955	0.0210716	0.00522037	0.00020472	0.0511947	0.0264235	0.000175475	0.0214518
Lam10	0.291507	0.460664	0.0219489	0.0313514	0.103194	0.00247127	0.00973883	0.0422747	0.0105285	1.46e-05	0.0263066
