# Supplementary material for: Changes of microbial and metabolome of the equine hindgut during oligofructose-induced laminitis
Source: BMC Vet Res. 2021 Jan 6;17:11. doi: 10.1186/s12917-020-02686-9 (PMC7789226; doi:10.1186/s12917-020-02686-9)
Supplement: Supplementary file 2 — Additional file 2: Table S2. Relative abundance of all genus in the fecal microbiota between healthy and laminitis. (XLS 28 kb) [file 12917_2020_2686_MOESM2_ESM.xls]

## Sheet: Table S2
Taxonomy	unidentified_Bacteroidales	Lactobacillus	Succinivibrio	Anaerovibrio	Megasphaera	unidentified_Prevotellaceae	Streptococcus	Sharpea	Bifidobacterium	Fibrobacter	Others
Control1	0.00644869	0.000614161	0.018147	0.00076039	0.00010236	0.00615623	0.000175475	2.92e-05	4.39e-05	0.0450677	0.922455
Control2	0.00560056	0.000672652	0.0248735	0.000584915	5.85e-05	0.00728219	0.00020472	0	2.92e-05	0.0551721	0.905522
Control3	0.0409587	0.00232504	0.00146229	0.00162314	0.000190097	0.00848127	0.000292458	7.31e-05	4.39e-05	0.00283684	0.941713
Control4	0.000424063	0.00157927	0.0704969	0.002559	0.00195947	0.00744304	0.000219343	7.31e-05	0.000116983	0.00375808	0.911371
Control5	0.011903	0.00150616	0.00149153	0.00330477	0.000146229	0.00187173	0.000233966	8.77e-05	0	0.00783786	0.971617
Control6	0.000482555	0.00193022	0.00887609	0.015588	0.000482555	0.00814494	0.000146229	5.85e-05	0.000146229	0.0256778	0.938467
Control7	0.000614161	0.0015354	0.104495	0.00273448	0.0012137	0.00872986	0.00010236	5.85e-05	5.85e-05	0.00665341	0.873805
Control8	0.273185	0.00267599	0.00103822	0.000731144	0.000146229	0.000804258	0.00269061	0.000321703	4.39e-05	0.00152078	0.716843
Control9	0.00769163	0.00147691	0.012254	0.00365572	5.85e-05	0.0228702	7.31e-05	8.77e-05	0	0.0102799	0.941552
Control10	0.0480069	0.00584915	0.132527	0.0187904	0.000175475	0.00548358	0.000146229	8.77e-05	0.000116983	0.0357822	0.753034
Lam1	0.000365572	0.101088	0.329907	0.246483	0.0897845	0.0180008	0.00190097	0.0154418	0.000380195	0.000160852	0.196488
Lam2	0.485904	0.00106747	0.00716521	0.00103822	0.000321703	0.00171088	0.000321703	0.00020472	4.39e-05	0.00476706	0.497456
Lam3	0.156231	0.00554207	0.000906618	0.000891995	0.000891995	0.00190097	0.0358845	0.000438686	0.000219343	0.00257363	0.794519
Lam4	0.000336326	0.201825	0.0320533	0.015237	0.151376	0.153686	0.00968034	0.0847981	0.0560056	0.000146229	0.294856
Lam5	0.00096511	0.106381	0.281797	0.267774	0.0981926	0.0194192	0.00257363	0.0126195	0.00165238	0.000263212	0.208361
Lam6	0.00333402	0.184014	0.0217003	0.01357	0.177112	0.136475	0.00972421	0.0653496	0.0432691	0.000175475	0.345275
Lam7	0.00361185	0.278727	0.0206621	0.0703653	0.216667	0.00450385	0.128696	0.127497	0.0142427	0.000190097	0.134838
Lam8	0.0379464	0.308704	0.000716521	0.00112596	0.0307373	0.0015354	0.0600854	0.000555669	0.00247127	0.000248589	0.555874
Lam9	0.0331062	0.351622	0.00086275	0.00108209	0.0240546	0.000233966	0.0471588	0.00166701	0.00228117	0.00020472	0.537727
Lam10	0.284152	0.0029392	0.0142134	0.00388968	0.000658029	0.00217881	0.000336326	0.000131606	0.000277835	0.00970959	0.681514
